# Supplementary material for: Mainstream smoke constituents and in vitro toxicity comparative analysis of 3R4F and 1R6F reference cigarettes
Source: Toxicol Rep. 2019 Feb 25;6:222–31. doi: 10.1016/j.toxrep.2019.02.009 (PMC6402302; doi:10.1016/j.toxrep.2019.02.009)
Supplement: Transparency document [file mmc1.zip]

Archive with 13 entries (12 files):
- coi_disclosure_AK.pdf
- __MACOSX/
- __MACOSX/._coi_disclosure_AK.pdf
- coi_disclosure_DTD.pdf
- __MACOSX/._coi_disclosure_DTD.pdf
- coi_disclosure_GJ.pdf
- __MACOSX/._coi_disclosure_GJ.pdf
- coi_disclosure_MB.pdf
- __MACOSX/._coi_disclosure_MB.pdf
- coi_disclosure_ME.pdf
- __MACOSX/._coi_disclosure_ME.pdf
- coi_disclosure_RS.pdf
- __MACOSX/._coi_disclosure_RS.pdf
